# Supplementary material for: Ret inhibition decreases growth and metastatic potential of estrogen receptor positive breast cancer cells
Source: EMBO Mol Med. 2013 Jul 19;5(9):1335–50. doi: 10.1002/emmm.201302625 (PMC3799490; doi:10.1002/emmm.201302625)
Supplement: Supplementary file 3 [file emmm0005-1335-SD3.txt]

EMBO MolecularMedicine  PeerReview ProcessFile- EMM-2013-02625
 
 
© EMBO 1 
 
 
 
 
Retinhibitiondecreasesgrowthandmetastaticpotentialof
estrogen receptorpositive breastcancercells 
 
AlbanaGattelli,IvanNalvarte,AnneBoulay,Tim C.Roloff,MartinSchreiber,NeilCarragher,
KennethK.Macleod,MichaelaSchlederer,SusanneLienhard,LukasKenner,MariaI.Torres-
ArzayusandNancyE.Hynes
 
Correspondingauthor:NancyE.Hynes, FriedrichMiescherInstitute
 
 
 
 
Review timeline: Submissiondate: 11 February2013
 EditorialDecision: 01 March 2013
 Revisionreceived: 29 May 2013
 Accepted: 17 June 2013
 
 
 
 
TransactionReport:
 
(Note:With the exception ofthe correction oftypographicalor spelling errors thatcould be a source ofambiguity,
letters and reports are not edited. The originalformatting oflettersand referee reportsmaynotbe reflected in this 
compilation.)
 
 
 
Editor: CélineCarret
 
 
 
1stEditorialDecision 01 March 2013
ThankyouforthesubmissionofyourmanuscripttoEMBO MolecularMedicine.Wehavenow 
heard back from thethreerefereeswhom weasked to evaluateyourmanuscript.Although the
referees find the study to be of potentialinterest,they also raise a numberofconcernsthatneed to 
beaddressed in afinalsubstantially revised version ofyourmanuscript. 
 
Asyouwillseefrom thereportsbelow,thethreerefereeshaveveryconsistentconcernsandmake
good suggestionsto improvetheoverallquality ofthestudy. One important aspect regards the 
inappropriate or missing statistics and quantitation to strengthen the results. They also raise some 
issues regarding the lack of consistencies and use of over-statements.They allsuggestto rewrite 
some parts ofthemanuscript,streamliningthemainmessagetoimprovereadability.
 
In our view the suggested revisions would render the manuscriptmuch more compelling and 
interesting to a broad readership. We therefore hope that you will be prepared to undertake the 
recommended revision.
 
PleasenotethatitisEMBO MolecularMedicinepolicytoallow asingleroundofrevisiononlyand
that, therefore, acceptance or rejection of the manuscript will depend on the completeness of your 
responses included in the next,final version of the manuscript. 
 
Asyouknow,EMBO publicationshavea"scoopingprotection"policy,wherebysimilarfindings
that are published by others during review or revision are not a criterion for rejection. However, I do 
ask you to getin touch with usafterthreemonthsifyou havenotcompleted yourrevision,to update
uson thestatus.Pleasealso contactusassoon aspossibleifsimilarwork ispublished elsewhere. EMBO MolecularMedicine  PeerReview ProcessFile- EMM-2013-02625
 
 
© EMBO 2 
 
I look forward to receiving your revised manuscript.
 
 
***** Reviewer'scomments ***** 
 
Referee#1(CommentsonNovelty/ModelSystem): 
 
Adequatebutasstatedbelow needsfurtherclarificationandtoaddressimportantissues
 
Referee#1(GeneralRemarks):
 
In this manuscript,GattellietalsuggestthatRetinhibiotion decreasesgrowth and metastatic
potentialofEstrogen receptorpositivebreastcancercells.TheoncologicalroleofRET was
identified for the first time in thyroid cancers and most of the data collected so far regarding the 
RETroleincarcinogenesishasbeengenerated using thyroid orendocrine cancers.Nevertheless,
lately some reports have illustrated the role of RET in breast cancer in which increased levels of 
RETproteinorRETgeneamplificationshavebeendetected.Moreover,RETcontributionto
endocrine therapy resistanceand RET-ER crosstalkhasbeenfurtherscrutinized.However,the
currentanalysisgoesone step beyond and providessome novelinsightson RET function in breast
cancerformation and invasiveness.
Theauthorssuggestapotentialfeed-forward loop between IL-6 and RET in conditionsofendocrine
therapy. The authors'data strongly suggest the RET/IL6 connection; however there are some 
inconsistencies and further evidence is needed to clarify the role of the endocrine therapy in this 
setting. 
Forexample,asendocrinetherapytheauthorsareusingbothletrozoleandfulvestrant.
Unfortunately,resultswithletrozolearenotconclusivedueto,possibly,sometechnicalities.Itis
also notclearwhy between the 10 differentcytokineswhose mRNA is differentially expressed in 
the presence of fulvestrant, and this effect is augmented by GDNF, the authors focused on Il-6.
Particularly,sincetheothercytokineslistedhavethepotentialtoimpingeonmigrationand
metastases(likeCXCL10,etc)aswell.
 
Besides,thisisaverycomplexmanuscript.Itcontainslotsofdataand,incertainparagraphs,does
notflow smoothly and thereading isnoteasy.Theauthorsneed to makean effortto streamlinetheir
message,usedproperfigurelegendnumbering(particularly with supplementalfigures which are not
numberaccording to themanuscriptcitation)and deletesuperfluousmaterialsand observationsthat
do notadd butdiminish thevalueoftheirfindings.
 
 
MajorPoints:
 
1.Figure1 depictsacentralresultof the authors work which is based on a correlation between RET 
expression and clinicaloutcome in a cohortofaround 80 breastcancersamplesfrom an archived set
in the form of a TMA. Unfortunately, lack of clarity on the analysis diminished my enthusiasm. 
i) No association between RET expression and lymph node positivity is observed (table S1), 
however,theauthorsstatethatthereisan association between high levelsofRET expression and 
metastasisprogression.Thisissurprising,providedthat lymph node status, to date, has been 
reported as the parameter more strongly associated with recurrence.How come? 
ii) The clinical data set of use does not represent a random population of breast cancer patients as 
can be captured by the unbalanced ratio of ER- versusER+ tumorscompared to anormal
distribution ofbreastcancertumors(majority areER+).Thissetisenriched forER- diseaseand 
confinesany ER+ data evaluation (the group ofinterestherein)to aslow as35 tumors.Based on 
RETexpression,RET low/ER+ group includesonly 11 caseswhich representavery low numberof
patientsto build up any case,and makesany estimation imprecise. 
iii) Provided that this is a time to event analysis, regression analysis is a must. Moreover, since it is 
notstated thetypeofanalysisdepicted isdifficultto providetheappropriatevalueto thefinding.
TheauthorsneedtospecifywhethertheyusedCoxRegressionanalysis(usingcontinuousvariable).
If a log rank testcomparing groups was used,which groupswerecompared to establish the
significance? Moreover,given the lowernumbers in some groups the intervalofconfidence values EMBO MolecularMedicine  PeerReview ProcessFile- EMM-2013-02625
 
 
© EMBO 3 
mustbedepicted.Thisiscrucialinfigure3C.
iv) The authors must depict the number of patients in each group at each timepointascensoringdue
to death might represent an important issue based on the current plots, particularly in RET high 
patients.
v)theauthorsshould commenton theobservation that64 tumorsoutof89 havehigh levelsofRET.
Thissuggeststhathigh Retisageneralphenomenainbreastcancerratherthananexception.Onlya
subsetoftumors mightcarry a genomic deletion oran epigenetic genomic silencing ofRetpromoter
rather than the opposite.Please elaborate.
vi)Isthereany correlation between GDNF and RET expression in human breasttumorsused in this
study? 
 
2.Thereisno explanation in thetextwhy when working with T47D celllinetheauthorshaveto use
GDNFincombinationwithGFR.Pleaseelaborate.
 
3.In thetext,theauthorsclaim: " In response to ligand, transfected cells with both siRet migrated 
into the wound significantly slower than the siLacZ control cells (Fig 2E)". However, in Figure 2E 
these differences are not obvious and there is a lack of statistical analysis to support this claim. 
Pleaseaddressandprovidestatisticalanalysis.
 
4.In figure2F.WhatER arethey measuring (alphaorbeta)?Thisfigureiskey to theirpath towards
discovery and should havein placetheuseoftamoxifen aswellasan ESR1 genetically depleted 
condition.
 
5.In page5,theauthorsdefineE2 astheacronym forestradioland subsequently forA4A estradiol
precursor.Thisisvery confusing.Particularly becausefrom figure3 onwardsthey statetheuseof
E2whichcouldexplainwhytheydonotfurtherobserved any letrozoleeffect(itby passes
aromatase)contrary to figure 2 where E2:A4A wasstated to be used.Thisiscumbersome and outof
proceeds.Thisissueneedsfurtherclarification and aproperexplanation on why and how they lose
the effectofletrozole once they move to figure 3,which,coincidently,happensonce they mixed 
Estradiolanditsprecursorname.Thisiscentraltotheirhypothesis. 
 
6.In FigureS3E lowerpanelonly 6 geneswerevalidated and not10 asstated in thetext. Please
address.
 
7.In page6.Itisnotclearwhy theauthorsfocused on IL6 among thedifferentcytokinesthat
collectively changed upon fulvestrant/letrozole and GDNF treatment.Moreover,how do the authors
explain thatthisparticularcytokine overridestheeffectoftheothers?Thetransition isvery weak 
and the statementsregarding IL6 in thiscontexttoo strong provided thatnone ofthe othercytokines
havebeen tested.
 
8.Acording to Authors"E2-treatment lowered IL6 and exposure to fulvestrantorletrozoleincreased 
IL6 levels.The addition of GDNF to endocrine treated cells further increased IL6 levels,with 
fulvestranthaving the strongesteffect(Fig 3A)." This statementis challenging.First,the few 
statistics draw do notsupportsuch claims.Moreover,ifananalysisbasedontendenciesisaccepted,
whichisnotthecaseofthejournal,theobservationsthatwouldfollow wouldbe:First,E2prevents
IL6 production,particularly GDNF-induced. Second, Fulvestrant can revert this effect. Basedon the
lack of letrozole effect the results would imply that either E2 was used instead of E2:A4A or 
FulvestranteffectisEstrogenindependent.ThislattereffectcouldbeESR1orESR2mediatedbut
irrespectively of estrogen per se. Proper statistical comparisonsareneededandtheauthorsshould
adjusttheirclaimsto the data.
 
9.In figure3A,theconclusion cannotbethatRetactivation causesan increasein IL6 sincethe
authorsdo notprovide such data.There isno causaldata thatbacksup such statement.The authors
could take advantage ofcellsin figure 2D to provide such link.Moreover,from figure 2F one would 
infer that letrozole causes Ret activation while no IL6 increase is determined in figure 3A. 
 
10 Figure4E suggeststhatfulvestrantblocked E2 increased motility. However, this observation is 
somewhatinconsistentwith figure 3A results where fluvestrantand E2 collectively lead to an 
increase in IL6 production above E2 alone. Please elaborate. Again the lack of figure 3A proper 
statistical analysis makes the ulterior data analysis difficult. EMBO MolecularMedicine  PeerReview ProcessFile- EMM-2013-02625
 
 
© EMBO 4 
 
11.Theauthorsshow thatBBT594 causesareduction in pY Retlevels(Figure4H).Isthisdueto 
the cells autocrine IL6 production? 
 
12.In figure5cand 5E,theuseofaRetinhibitordoesnotprovideany significantadvantageover
fulvestrantin tumorexperimentalmouse models.Thus,from the authors'data itcannotbe 
concluded thatRetblockade in the contextofhormonaltherapy could be ofany advantage to control
tumor growth or metastasis.Please,rewritethediscussionaccordinglyorprovidedatashowingsuch
additive orsynergistic effect.A potentialalternative could be the use ofa hormonaltherapy 
(fulvestrant) partially resistantcellline to address this additive effect.
 
13.In page9,theauthorsdescribed theuseofreversephaseprotein arrays(RRPA)and aseriesof
datausing such approach.Unfortunately,thedataisofextremely poorquality,notstatistically 
backed up and notconsistentwith theircomplementary panels.While challenging technical
endeavorsmightbe ofuse asan initialdiscovery step,there isno need to reporton technologiesand 
datathatisoutofstandards,thatdoesnotallow to build any claim and isvery misleading (Figure
6B and othersupplementalfigures).Depicting figure6B afterfigure6A isjustpoor.Moreover,why 
the RRPA did not pick P-AKTdifferences?Iftheantibodywasnotreportedinthearray,whatwas
the rationale to look at P-AKTlevels?Whilefigure6A reportsrelevantobservationsthat must be 
complemented with P-Stat3/StaT3blots,figure6B isirrelevantandwithallthetextand
supplementalthatencompasses.
Finally,isFAK phosphorylationfulvestrantindependent?Ifso,how dotheauthorsexplainnot
observing any additiveeffectin vivo between the treatment of fulvestrant and fulvestrant+AST487
 
14.Phospho Fak levelsshould bequantified and normalized to totalFak levelsin Figures6A and 
7B sincein someconditionsthedownregulation isnotobviousby eye. 
 
 
MinorPoints
1 Figure 7E, Ret and P-Stat3/stat3levelsshouldbeshowninthesamegel.
 
2.SinceAuthorsareusing variety ofcelllinesitwould beusefulto mark in each figurewhich cell
line is used for every experiment. 
 
 
 
Referee#2(CommentsonNovelty/ModelSystem): 
 
Thisispotentiallyaninterestingpaper,demonstratingaroleforRetinbreastcancerprogression.I
am uncomfortable with the way the data are presented,some ofthe effectsbeing rathersmall.
Moreover,somestatisticalanalysesclearlyneedto berevisited.
 
Referee#2(GeneralRemarks):
 
TheRetreceptortyrosinekinase,activatedbyGDNFfamilyofpeptides,hasbeenimplicatedincell
proliferation,differentiation and migration.In breastcancer,Rethasforsometimebeen recognized,
including through work from theauthors'group,asan estrogen-regulated gene,with high level
expression in many breasttumours.Here,the authorsuse immunohistochemistry to identify an 
association between high Retexpression and decreased metastasis-free survival,extending 
previously determined dataon thepotentialimportanceofRetin breastcancer.Themain focusof
the work is to investigate the role of Ret in ER+ breast cancer models. Through a series of in vitro 
and in vivo experiments,the authorsshow thatRetpromotesmigration,aswellasproliferation,of
ER+breastcancercells.Theyshow thatRetactivationattenuatedtheanti-proliferativeeffectsof
anti-estrogens(fulvestrant)and aromatase inhibitors(letrozole).The authorsprovide evidence fora 
link between Ret and IL6 and implicate Fak kinase in Ret/IL6 action. 
Onthewholetheworkiswellcontrolledandpresented,althoughinsomecasesthedataappear
rather selective and/or over-interpreted. 
A surprise,whichtheauthorschoosetogloss over, is their finding that fulvestrant treatment 
stimulates Retexpression.Since severalexperiments investigate the action ofRetin the contextofEMBO MolecularMedicine  PeerReview ProcessFile- EMM-2013-02625
 
 
© EMBO 5 
fulvestranttreatment,this finding is importantforthe manuscriptand need furtherexplanation.This 
is surprising given that Ret expression is estrogen stimulated, as many workers, including this group, 
havepreviously reported.Moreover,anti-estrogen inhibition ofestrogen-stimulation ofRet
expression hasbeen described (e.g.Frasoretal.CancerRes.2004).Isthe fulvestranteffectonly 
observed in themodelsused here?IsRetexpression estrogen regulated in thesecells? 
GiventhatRetstimulatesERK phosphorylation,whatistheexplanationforlackofpErkeffect
following treatmentwith the Ret inhibitor NVP-AST487?
Differencesfrom theRPPA dataarenotconvincing(Fig6B,C),especiallygiventhevariability
between samples.Moreover,many oftheclaimsregarding differencesshown by western blotting 
are also notconcinving.Forexample,Figure6A doesnotconvincingly show decreased 
pY576/577Fak with AST treatment.Thedecreased levelsmay simply reflectlowerFak levels,and 
indeed total protein levels as suggested by the lower tubulin signals for AST treatment. Similar 
concernsemerge forFigure7E,wherelowerpY705Stat3inshRetmaysimplybeareflectionof
lower Stat3 levels. How many independent experiments were carried out for these types of studies? 
Giventhesmalldifferencesobservedinsomecases,coupledwithdifferencesintotal levels of the 
signaling protein orindeed apparentdifferences in totalprotein amounts loaded on the gel,the 
results of multiple experiments,with an attemptatquantification,is necessary.
Also,itisnotclearhow thestatisticalanalyseswerecarried outin some cases.In Figure 2B.,the 
errorbars(s.e.m)clearly overlap forJ110 and do notlook asifthey are significantly differentwith 
p<0.05.Similarly,itisdifficultto believethatFigure4E E2+Fulvestrant,compared with 
E2+Fulvestrant+GDNF are statistically different(the barsshow means)and certainly do notappear
to be more different (p<0.001) than the latter is from E2/Ful/GDNF/BBT594, which is p<0.005. 
Figure6C andFigure7F (controlDMSO versusGDNF+DMSO,comparedwithGDNF+DMSO 
versusGDNF+INCB18424).Theseissuesalso raisethequestion asto whetherreplicatesare
technical replicates (i.e. done as replicates in the same experiment) or represent truly independent 
experiment.
 
 
 
Referee#3(CommentsonNovelty/ModelSystem): 
 
A high quality manuscriptin termsofnovelty and importance.Ithink thisshould bepublished.
However,itlookslikeithasbeenhastilyputtogetherandneedssomepruning,somesensible
rewriting and tightediting.I have putclarity as medium because of thecurrentquality ofthe
presentation and writing.No reason why thiscan'tbesubstantially improved in arewrite 
 
Referee#3(GeneralRemarks):
 
Thisisaveryinteresting,albeitrathercomplicated,manuscriptsubmittedbyGattelliand
colleagues.The main focusofinterestis(a)thisisthe firstdemonstration thatinhibition ofthe RET 
receptor tyrosine kinase can block primary tumor growth and metastasis of ER+ breastcancers.
Moreovertheauthorsdemonstratethatthisinhibitionismoreeffective than treatment with the 
estrogen receptor(ER)antagonist,fulvestrant,thatpromotesER degradation,(b)thatfulvestrant
treatment increases the inflammatory response (in particular increased IL-6 production).Further
they demonstrate that both IL-6 and RETsignalingcanbeblockedbyaRETinhibitorandthatRET-
mediatedcellmigrationcouldbeblockedbyanIL-6 blocking antibody.Thisisan unexpected and 
entirely novelfinding (c)having demonstrated with these,and otherdata,evidence fora feed-
forward loop of IL-6 and RET,theauthorsprovideevidencethatFAK providesaintracellular
mediatoroftheIL6-RETinteractionandthatFAK activityisessentialforbothIL-6 mediated and 
RETmediatedcellmigration.
 
Thesefindingsarenovel,ofinterest to the cancer and non-cancercommunitiesgiven the role of
RETinbothavarietyofmalignanciesandindevelopmentaldisorders.OnthisbasisIam very
supportive ofthe manuscript.Itis also importantto state thatthe majority ofthe authors'conclusions 
are backed up by data in both human and mouse ER+ breastcancercells.Thisisa big plus 
 
Thecomplicatedaspectofthismanuscriptarethat(a)inadditiontotheabove,anumberofother
dataareincluded thatdon'tfittogetherparticularly well, (b) the manuscripts seems hastily put
together so is not always the easiest read and contains quite a few errors, and (c) some of the data EMBO MolecularMedicine  PeerReview ProcessFile- EMM-2013-02625
 
 
© EMBO 6 
needssomefurtherexplanation.Ithink theauthorscan reasonably addressalltheseissues. 
 
In detail
 
(a) are all the data required? 
1:Atthebeginning ofthemanuscript,theauthorsexploretheefficacy ofusing both fulvestrant,an 
ER antagonistthatpromotesER degradation,andanaromataseinhibitorletrozolethatblocks
estrogen (E2)biosynthesis.Data are presented for the effects of letrozole in Fig 2F and 3A,and 
letrozole was used in part of the microarray analysis, but the effects of letrozole are not taken further 
in the manuscript. Most importantly, despite what is stated in the manuscript (p6) exposure ofthe 
cellsto letrozole did notincrease levelsofIL6 in Fig.3A.Overall,the evidence thatthismechanism 
ofincreasing IL6 production following aromataseinhibitortreatmentisweak.Theauthorseither
need to demonstratemoreconvincingly thattheir overall mechanisms of an IL6:RET feed-forward 
loop is relevant to aromatase inhibitor treated breast cancer cells or remove the aromatase inhibitor 
partofthemanuscript.
 
 
2:Iam also notconvinced thatFigure1 addsmuch to thismanuscript.Thenumberoftumors
examined in smalland isdominated by ER- tumors when all of this manuscript is about endocrine 
therapy and ER+ tumors. 
 
 
 
(b) clarity of the manuscript/quality of the data 
 
1:OneaspectthatIfound confusing throughoutthismanuscriptwas the treatmentofthe MCF7/Aro 
cells.Ithink thatthe authorshave treated these cellswith androstenedione (delta4A)butforreasons
I cannotfathom they also use the term E2:delta4A suggesting thatthey are adding estrogen + 
androstenedione,and then they say (page5)that"....reversed theproliferativeeffectsofdelta4A 
(E2 willbe used throughoutthe text).Why? Androstenedione is notE2.Itwould be much better to 
usetheterm delta4A throughoutincluding on thefigures.Whatmakesthisparticularly confusing is 
that by Figure 4, the authors are using MCF7 cells and treating with E2. In this case, I assume that 
they are indeed adding estrogen and not androstenedione. 
 
2:Asstated above,on page6 theauthorssay thatexposureto letrozoleincreased IL6 levels(fig.
3A).Thisdoesn'tappearto bethecasefrom theirdata.
 
3:Therearealargenumberoftypographical/formatting errorsthroughoutthetext.(i)Many 
references are notin the reference liste.g.Balkwiland Mantovani,2001 (p6),Ellis etal.,2006,
OsbornandSchiffetal.,2011,Johnstonetal.,2009(p11)aremissing.Maybemore?Also,Balkwil
is mispelt - it is Balkwill. (ii) lots of spelling mistakes 
 
4:page7,3rd paragraph.Theauthorshavenotdemonstrated (asfarasIcan makeout)that
fulvestrant+ GDNF stimulate high levels of autocrine IL6 production in MCF7 cells.The have 
demonstrated thatthisisthecasein MCF7/aro cellsin thepresenceofdelta4A (atleastIthink E2 
meansdelta4AinFig.3A)
 
 
5:thequality/look ofthedatanotalwaysoptimal.Many ofthewestern blotshavegelswhereI
assume some laneshave been removed.There isnothing wrong with that,butitshould be clearly 
stated thatthese blots were taken from the same gels and the same exposures.The data would also 
look better if the blots were lined up and molecular size markers are needed. The authors aren't 
doing justiceto theirdata
 
(c) data thatneeds further explanations 
 
1:Figure1B&C,theauthorsshould stateclearly in thelegend ormethods the statisticalanalysis 
used to calculatethep values(notjustprovideareference).In addition,in Figure1B,given that
there are only two groups compared, a hazard ratio should be given. 
 EMBO MolecularMedicine  PeerReview ProcessFile- EMM-2013-02625
 
 
© EMBO 7 
2:Theauthors'statein theintroduction thatthey havepreviously demonstrated thatRET is an ER 
target gene (Boulay et al., 2008) - page3.In Fig.2F theauthorsdemonstratethatfulvestrant
efficiently resultsin ER degradation butin Fig.2B they demonstrate thatfulvestranttreatmentof
MCF7/AroorJ110cells results increased RET expression. Some discussion is required to square 
these data. 
 
3:p13 - the authors say the fulvestrant treatment does not reduce levels of ER phosphorylation 
(SFig.5D.The data presented is of poor quality.Itlooks as if the Ser118-ER blotdoesn'tmatchthe
ER blot- certainly than cannothave been run in parallel.No conclusionscan be drawn from the data 
aspresented.
 
4:TheELISA analysisshowsthatconditioned medium ofMCF7/Aro cellscan contain up to ~13 
pg/mlofIL-6 when cultured in Fulvestrant+E2(delta4A??)+GDNF.(a)Whatistheevidencethatthe
IL6 upregulation is notjusta stress response induced by concomitantadministration of these drugs? 
(b) why was a concentration of IL6 3-log higher used for subsequent experiments?  
 
 
 
1stRevision - authors'response 29 May 2013
We would like to resubmit the revision of our manuscript “Ret inhibition decreases growth and
metastaticpotentialofestrogenreceptorpositivebreastcancercells”“toEMBOMolMedicine.
Wewould liketo thank you forthegenerally positiveand informed reviews. Thethreereviewers
had somevery good commentsand wehave taken these into consideration in writing the revised 
version. Wehavemadeanumberofchangesto theoriginalmanuscriptbased on theircomments.
Importantly, we have removed some of the data that was not pertinent for the main point of the 
paper.Each ofthereviewerscommented on thefactthatthepaperwasdifficultto read sincethere
wastoomuchinformation.
 
Foreachofthereviewers’commentswehaveprovided answers.Theoriginalcommentsarein 
italics and ouranswersare directly below the comments. 
 
WehopethatthisrevisedversionofthemanuscriptisnowacceptableforpublicationinEMBOMol
Medicine.
 
Referee #1 (GeneralRemarks): 
 
Wewouldliketothankthisreviewerforthegenerallypositivecommentsandwehopethatwehave
answered allthe questionsand problemsthatwere raised. 
 
Theauthorssuggestapotentialfeed-forward loop between IL-6 and RET in conditions of endocrine 
therapy. The authors'data strongly suggest the RET/IL6 connection; however there are some 
inconsistencies and further evidence is needed to clarify the role of the endocrine therapy in this 
setting.For example,as endocrine therapy the authors are using both letrozole and fulvestrant.
Unfortunately,resultswithletrozolearenotconclusivedueto,possibly,sometechnicalities.
 
Reply
The reviewer is referring to the fact that letrozole does not induce inflammatory cytokines gene
expression to the same extent as fulvestrant. Letrozole and fulvestrant do act by different
mechanisms so we do not think that there are technical problems, as alluded to by the reviewer,
since both ofthem do have strong anti-proliferativeactivity (Fig 2F).Wethink thatthedifferences
in the induction of inflammatory cytokines, like IL6, reflect their different actions.  
 EMBO MolecularMedicine  PeerReview ProcessFile- EMM-2013-02625
 
 
© EMBO 8 
The different effects of letrozole compared to fulvestrant with respect to IL6 induction was also
mentioned by the other reviewers. Based on this, and the general comments from the reviewers 
aboutthe large amountofdata presented in the paper,we decided to remove mostofthe discussion 
on letrozolefrom thetranscriptomeanalysisfrom theoriginalTables2 and 3   (revised Table1 and 
2),aswellasfrom theSupporting Information Fig S3. 
 
Itis also notclear why between the 10 differentcytokines whose mRNA is differentially expressed in 
the presence of fulvestrant, and this effect is augmented by GDNF, the authors focused on Il-6.
Particularly,sincetheothercytokineslistedhavethepotentialtoimpingeonmigrationand
metastases(likeCXCL10,etc)aswell.
 
Reply
Wedidperformmigrationassays to test theeffectsofCXCL10,CXCL11and IL6,butonly IL6
stimulated migration. In the revision we included anew figure (Supporting Information Fig S3C)
showing the results ofthis migration assay.
 
Besides,thisisaverycomplexmanuscript.Itcontainslotsofdataand,incertainparagraphs,does
notflow smoothlyand thereading isnoteasy.Theauthorsneed to makean effortto streamlinetheir
message,usedproperfigurelegendnumbering(particularlywithsupplementalfigureswhichare
notnumberaccording to themanuscriptcitation)and deletesuperfluousmaterialsand observations
that do not add but diminish the value of their findings. 
 
Reply
Wearesorryfortheconfusionandhavecorrectedthesemistakesintherevisedversion.Wehave
also attempted to streamline the paperand have removed “superfluousmaterialsand observations”.
Thesechangeswillbediscussedinmoredetailbelow.
 
MajorPoints:
1.Figure1 depictsa centralresultoftheauthorsworkwhich isbased on a correlation between 
RETexpressionandclinicaloutcomeinacohortofaround80breastcancersamplesfrom an 
archived setin theform ofa TMA.Unfortunately,lackofclarityon theanalysisdiminished my
enthusiasm.
 
Reply
WehavemadeanumberofchangesinthepresentationoftheTMAdatabasedonthecommentsof
Reviewers1and3.  Specific comments are below. We thank this reviewer for pointing out these 
problemsand hopethattherevised TMA presentation and discussion issatisfactory. 
 
i) No association between RET expression and lymph node positivity is observed (table S1), 
however,theauthorsstatethatthereisan association between high levelsofRET expression and 
metastasisprogression.Thisissurprising,providedthatlymphnode status,to date,hasbeen 
reported as the parameter more strongly associated with recurrence.How come? 
 
Reply
It’s certainly true thatlymph node status is the parameter moststrongly associated with recurrence.
Wedon’t know why lymphnode positivity and Ret levels do not associate significantly in these 
patients,however,thereisatrend since40/57 (70,2%)ofRet-high patientsarelymph nodepositive,
whereas only 12/21 (57,1%) of Ret low patients are positive. However, this association is not
significant at the p<0.05 level (p=0,279, Chi-square test). We could interpretthe resultto mean that
the Ret score does not merely recapitulate lymph node status, but might add some prognostic power EMBO MolecularMedicine  PeerReview ProcessFile- EMM-2013-02625
 
 
© EMBO 9 
to the currently established parameters. However, this is only speculation and additional analyses
wouldbeimportanttoconfirm theseresults.
 
ii) The clinical data set of use does not represent a random population of breast cancer patients as 
can be captured by the unbalanced ratio ofER- versusER+ tumorscomparedtoanormal
distribution ofbreastcancertumors(majorityareER+).Thissetisenriched forER- diseaseand 
confinesany ER+ data evaluation (the group ofinterestherein)to aslow as35 tumors.Based on 
RETexpression,RETlow/ER+ groupincludes only11 caseswhich representa verylow numberof
patientsto build up anycase,and makesanyestimation imprecise. 
 
Reply
ThereareclearlymoreER negativepatientsinthegroupthanwouldbeanticipatedfrom arandom 
group of patients coming to the clinic today. However, the patients in this TMA were diagnosed 
withbreastcancerandunderwentsurgerybetween1988and1994 in Vienna,and may in general
havebeen diagnosed atamoreadvanced stagethan today’spatients. In thisgroup wealso seeother
parameters correlating with a poorer prognosis: a higher fraction of lymph node positive patients
than in a random population of today, and a higher fraction of larger, pT2-T4, tumors than seen
today. Thus, our study population is on average one of advanced breast cancer, as noted by the 
reviewer.
 
When planning this study, we wanted to have sufficient follow-up time in order to have data on 
long-term outcome, i.e., up to 15 years. We expected that this would allow us to obtain significant 
results,even with this rather smallnumber of patients.As this reviewer certainly knows,for survival
analyses it is not the total number of patients that determines the statistical power, but the total
numberofevents(i.e.,deathsin thecaseofoverallsurvival;metastasesin thecaseofmetastases-
free survival).Since the breastcancerpatients appearto have advanced disease on average, wehave
a large numberofevents(e.g.,40 deathsoutof66 Ret-high patients;12 deathsoutof23 Ret-low 
patients).Currently,onewould probably need severalhundred patients in a random population to 
observethatmany eventsand hencereach thesamestatistical power. In addition, our follow up is 
rather complete since you see in the curves thatmostof the patients were lostfrom follow up only 
after12 years(indicated by verticalticksin the curvesforcensored patients).Asrequested by this
reviewerwehavealsoadded thenumberofpatientsat riskateach timepointdirectlybelow the
Kaplan-Meier(KM)plot.
 
We agree that the number of ER+ patients is low, potentially making the strong statements on
outcome premature. Thus, we moved the break-down by ER status to the supporting data (new 
SupportingInformationFigS1B)andwehavenotdiscussedthedata to thesameextentas in the
firstsubmission.However,we do think thatitis interesting to pointoutthis finding to the readers,
withthecaveatthatthenumbersarestilllow.
 
Therevieweralsomadethecomment(…anyER+ data evaluation (thegroup ofinterestherein)to 
aslow…).  Wefeelthatourresultsaregenerallyrelevanttobreastcancer,notjusttoER+cancers.
This is based on our finding that Ret is elevated in various sub-types, which will be discussed 
further below.  We realize that the Introduction and Discussion of the original submission might
have led a reader to think that we were only interested in ER+ cancer.  While we did use ER+ 
modelsinourwork,wehavemadechangesintheIntroductionandDiscussionofthepaper,which
should hopefully give the readerthe impression thatwe are interested generally in Ret’s role breast
cancer.
 
iii) Provided that this is a time to eventanalysis,regression analysisisa must.Moreover,since itis
notstated thetypeofanalysisdepicted isdifficultto providetheappropriatevalueto thefinding.
TheauthorsneedtospecifywhethertheyusedCoxRegressionanalysis(usingcontinuousvariable).
Ifa log rank testcomparing groups was used,which groups were compared to establish the 
significance? Moreover,given the lower numbers in some groups the intervalofconfidence values 
mustbedepicted.Thisiscrucialinfigure3C.Thereviewer certainly means Fig 1C – not3C.EMBO MolecularMedicine  PeerReview ProcessFile- EMM-2013-02625
 
 
© EMBO 10
Reply
We apologize that the TMA data were not optimally presented and described, which was also
commented on by anotherReviewer.
Asrequested,wehavenow performedCoxproportionalhazardsregressionanalyses todetermine 
the hazard ratios (HR), (plus corresponding 95% confidence intervals-see below) for all survival
analyses, and have added them to all the survival curves (revised Fig 1B-C and Supporting
Information Fig S1B-C). The p-values for all Kaplan-Meier curves shown in the revision were 
calculated by Cox regression analyses.We have specified this in the revised Methods section. In 
each case,allgroupsshown in a Kaplan-Meiercurvewerecomparedtodeterminethecorresponding
p-valuesand thehazard ratios that have been added.  
(…the interval of confidence values must be depicted…)
In addition to adding the 95% confidence intervals to the hazard ratios in the panels,we have also 
assembled a version ofFigure 1 with graphicalrepresentationsof the 95% confidenceintervals to 
the metastasis-free and overallsurvivalcurves of Fig 1.We have included this figure in the letterto 
show the reviewer(LetterFig1).  However,addingtheseintervalstothefiguremakesthem very
complex and crowded. Thus, in the paper, we prefer to show the figure without the confidence
interval. We hope the reviewer agrees with us.  
Asalsorequested“…TheauthorsneedtospecifywhethertheyusedCoxRegressionanalysis(using
continuousvariable)..”, 
WedidperformadditionalCox regression analysesusing the Ret-score as a continuous variable for
the metastasis-free survival and the overall survival.  The results are :HR = 1.61 (95%-CI,0.58-
4.45)formetastasis-free survival;HR = 2.23 (95%-CI,0.90-5.52)foroverallsurvival.
However,webelievethattheRetscore,whichwascalculatedbymultiplyingthenumberofstained
tumor cells (in %) with the staining intensity, is intrinsically not a continuous variable. Staining 
intensity was assessed in three categories (0, negative; 1, weak or moderate; 2, strong), and IHC 
staining is a semi-quantitativemethod.Thus,wedo notthink thatitisjustified to considerastaining 
intensity of 2 as exactly twice as strong as a staining intensity of 1, which would be a hallmark of a 
continuous variable. Moreover, 16 out of 89 samples were negative (Ret-score 0), another factor
makingthetheRet-score non-continuous.Indeed,mostIHC markersthatare used in the literature 
are scored ascategoricalvariables;thisincludesthe routine breastcancer markers HER2,ER,and 
PR whicharealsousedinthisstudy(thecategoriesare“positive”and“negative”).Importantly,itis
not really possible to conceive ofacontinuousvariable for thedata in FigureS1, since theseare
compound categoriesofRetand ER (FigureS1B), orofHER2,ER and PR (FigureS1C).Taken 
together, we are convinced that the survival analyses based on the comparison of groups/categories 
is the correct approach and we would like to present it like this in the manuscript.
Ofnote,thesurvivaltimes,i.e.,timetoevent,wereusedascontinuousvariablesinalltheanalyses.
 
iv) The authors must depict the number of patients in each group at each time point as censoring 
dueto death mightrepresentan importantissuebased on thecurrentplots,particularlyin RET high 
patients.
 
Reply
Thishasbeendoneintherevisedmanuscript. 
 
v)The authorsshould commenton the observation that64 tumorsoutof89 have high levelsofRET.
ThissuggeststhathighRetis a generalphenomena in breastcancer rather than an exception.
OnlyasubsetoftumorsmightcarryagenomicdeletionoranepigeneticgenomicsilencingofRet
promoterratherthan theopposite.Pleaseelaborate. 
 
 
 EMBO MolecularMedicine  PeerReview ProcessFile- EMM-2013-02625
 
 
© EMBO 11
Reply
We do think that Ret elevation might be a general phenomenon in breast cancer. In a previous
publication (Boulay etal2008 CancerRes),weshowed thatRetisexpressed in ER+ and ErbB2+ 
celllines.We examined three triple negative (TN)celllines,butnoneofthem expressed Ret.In the
TMA we present here, we detected high Ret in 22/30 TN tumors, suggesting that Ret is also
expressed in this group. It appears that Ret is expressed in different sub-types of breast cancer.  
Interestingly,in a recentpublication (Kotharietal2013 CancerDiscovery)Retwasidentified asa 
specific “outlierkinase” in breastcancer.
 
Wethinkthatit is tooearlytostatewithcertaintythe%ofbreast tumorsthatshowelevatedRet
levels, however, from the published data it appears to be in at least 30%.  In Boulay et al 2008 
Cancer Res we examined 10 primary breast tumors and showed that Ret RNA was high in 4/10
samples.The otherpapers with data on Retare from the Isacke lab.In Essighiretal2007 Can Res,
they performed in situ RNA analysis for Reton a panelof 245 tumors. RetRNA was detected in 
29.7% of the tumors. There was good agreement with this % when IHC for Ret protein was
performed with thissametumorpanel(Plaza-Menachoetal2010Oncogene). 
 
Wewould liketo discussthesecond partofthiscomment- “Onlyasubsetoftumorsmightcarrya
genomic deletion or an epigenetic genomic silencing of Ret promoter rather than the opposite.
Pleaseelaborate.“  and make two points.
 
i. We think the reviewer is suggesting thatifRetis generally expressed in many tumors,loss ofRet
expression mightbe occurring in the onesthatare low forRet. Interestingly,in colon cancerthere is
a new reportshowing that the RET promoter ismethylated in 27% ofadenomasand in  ~60% of
colon tumors, suggesting that Ret is a tumor suppressor in this cancer type (Luo et al 2013 
Oncogene).However,inbreastcancerthereisnoevidencetosuggestthatRetisatumorsuppressor.
 
ii. We agree that from our TMA, >50% of the tumors in this panel have elevated Ret, but as
discussed above,theotherlargeststudy with ~254 tumorsshowed thatRetwaselevated in ~30% of
the tumors.   Once more papers are published on Ret levels in breast tumors we will have a better 
overview ofthe numbers.Since ourstudy population isone ofadvanced breastcanceron average 
(please see above), the fraction of tumors with elevated Ret levels may be higher than in earlier 
stages ofbreastcancer.
 
In the revised manuscript,we have now included alongerparagraph in theDiscussion in which we
mentionsomefactorsthatcouldcontributetohigherRetlevelsinbreastcancer.Forcompleteness,
weincludedtheonlypaper(NikolskyetalCancerRes2008)thathasdescribedCNGsinRET, but it 
is still not clear how often this occurs. 
 
vi)Isthere any correlation between GDNF and RET expression in human breasttumorsused in this
study? 
 
Reply
Wehavenotaddressedthisquestionwiththisgroupofpatients.Inourstudyof10primarybreast
tumors, we found that 8 of the 10 had moderate to high levels of GDNF RNA(Boulay et al 2008 
CancerRes).Furthermore,publisheddata thatwe referred to inourmanuscript (Kanget al2010
Oncogene), show thatanotherRet ligand,ARTM, isanER targetand isalso expressed in breast
cancer. Thus, it might be interesting to look at the entire panel of Ret ligands in breast cancer,
something thatcould be done in the future once IHC validated antibodies are available.
  EMBO MolecularMedicine  PeerReview ProcessFile- EMM-2013-02625
 
 
© EMBO 12
2.Thereisno explanation in thetext why when working with T47D cell line the authors have to use 
GDNFincombinationwithGFRα. Please elaborate.  
 
Reply
Wearesorryforthisomission.T47DcellsdonotexpresstheRetco-receptor GFRa1 (Boulay etal
2008 CancerRes).Thus,weadded the co-receptor together with GDNF to promote migration.This 
information has been added to the text describing Fig 2. The J110 cell and the MCF7 cells do 
expressGFRa1 so in these modelsonly the ligand isadded. 
 
3.In thetext,theauthorsclaim:"In response to ligand,transfected cellswith both siRetmigrated 
into the wound significantly slower than the siLacZ control cells (Fig 2E)". However, in Figure 2E 
these differences are not obvious and there is a lack of statistical analysis to support this claim. 
Pleaseaddressandprovidestatisticalanalysis. 
 
Reply
The statementwaswrong in theoriginalversionandhasbeenchanged.Wealsocolor-coded the 
graph so theresultsaremoreobvious.Only thecontrolsiLacZ cellssignificantly fillthewound in 
response to ligand treatment(Fig 2E).
 
4.In figure2F.WhatER aretheymeasuring (alpha orbeta)? Thisfigureiskeyto theirpath 
towards discovery and should have in place the use of tamoxifen as well as an ESR1 genetically 
depleted condition.
 
Reply
WeprobedforERalevelsinthecells.WeremovedthewesterndataontheERasinceitisacontrol
and notneeded to understand the experiment.
 
Weappreciatethereviewer’ssuggestiontoadddataontamoxifentothisexperiment. Atthesame
timeaswedidtheothertreatments,wealsoexaminedtheeffectsoftamoxifenonproliferation.Due
to the large amount of data in the original paper we did not present the results. The new Fig 2F 
shows thattamoxifen,like the otherendocrine agents,significantly blocks proliferation of the D4A-
treated cultures, and when GNF is present in the culture medium, there is a significant increase in 
proliferation,i.e.a“rescue”.
 
Basedon the reviewer’scommentwedecidednotonly toadd thisdata,but to test the effects of 
tamoxifen in vivo. The exciting new results will be discussed in the context of Figure 5 and Figure 6.   
  
5.In page5,theauthorsdefineE2 astheacronym forestradioland subsequentlyforD 4A estradiol
precursor.Thisisveryconfusing.Particularlybecausefrom figure3 onwardstheystatetheuseof
E2whichcouldexplainwhytheydonotfurtherobservedanyletrozoleeffect(itbypasses
aromatase)contraryto figure2 whereE2:A4A wasstated to beused.Thisiscumbersomeand outof 
proceeds.Thisissueneedsfurtherclarification and a properexplanation on whyand how theylose
the effect of letrozole once they move to figure 3, which, coincidently, happens once they mixed 
Estradiolanditsprecursorname.Thisiscentraltotheirhypothesis.
 
Reply
Wearesorryforthisconfusion.WediduseD4AforallourworkwiththeMCF7/Arocells.Onpage
5 oftheoriginalversion westated “…effectsofD4A (E2 willbeused throughoutthetext).”This
was a mistake on our part since it only caused confusion for all the reviewers and it has been 
changed in the revision.EMBO MolecularMedicine  PeerReview ProcessFile- EMM-2013-02625
 
 
© EMBO 13
 
WithrespecttothedataonletrozoleintheoriginalFigure3,wemademajorchangesintherevised
version ofthepaperand removed thesedata.Asnoted by thereviewers, the effects of letrozole were 
not as strong as those of fulvestrant with respect to induction of inflammatory genes and IL6 
(original Table 3 and Supporting Information Fig S3E). Thus, we removed the discussion of the 
Ingenuity pathway analysis of letrozole (old Table 2) and letrozole+GDNF transcriptional targets 
(old Supporting Information Fig S3),and the analysis of IL6 levels in the CM of MCF7/Aro cells 
(old Fig 3A).
 
6.In FigureS3E lowerpanelonly6 geneswerevalidated and not10 asstated in thetext. Please 
address.
 
Reply
This has been changed in the text. Page 5: “Interestingly, fulvestrant treatment alone increased
expression of nine inflammatory-related genes and GDNF addition further enhanced their 
expression (Table 2 and validation ofsix in Supporting Information Fig S3B)”.
 
7.In page6.Itisnotclearwhytheauthorsfocused on IL6 among thedifferentcytokinesthat
collectively changed upon fulvestrant/letrozole and GDNF treatment.Moreover,how do the very 
weakandthestatementsregardingIL6inthiscontexttoo strong provided thatnone ofthe other 
cytokineshave been tested.
 
Reply
 CXCL10,CXCL11andIL6werechecked in transwellmigrationassays,butonlyIL6stimulated
migration. Wedidnotmeantosuggestthattheothercytokineswouldnotbeinterestingstudy,but
they were not useful to study migration.  The data showing that CXCL10 and CXCL11 do not 
significantly induce migration has been added to the new Supporting Information Fig S3C.
 
8. According to Authors "E2-treatment lowered IL6 and exposure to fulvestrant or letrozole 
increased IL6 levels. The addition of GDNF to endocrine treated cells further increased IL6 levels, 
withfulvestranthavingthestrongesteffect(Fig3A)."Thisstatementischallenging.First,thefew 
statistics draw do not support such claims. Moreover, if an analysis based on tendencies is 
accepted,which isnotthecaseofthejournal,theobservationsthatwould follow would be:First,
E2preventsIL6production,particularlyGDNF-induced. Second, Fulvestrant can revert this effect. 
Based on the lack of letrozole effect the results would imply that either E2 was used instead of
E2:A4A or Fulvestrant effect is Estrogen independent. This latter effect could be ESR1 or ESR2
mediatedbut irrespectivelyofestrogenperse.Properstatisticalcomparisonsareneeded and the
authorsshould adjusttheirclaimsto thedata. 
 
Reply
We realize that this was a difficult result to discuss and that some of the statements were not
completely clear. As mentioned above, in order to streamline the results and the discussion, we 
removed mostof the data on letrozole,including the data in the originalFig 3A.The experimentwas 
performed with theMCF7/Aro cellsand in therevised version wehaveused thecorrectterm forthe
treatment, which is D4A. We also presented the statistics in a more concise and careful manner in 
this figure.  Only changes that are significant are marked accordingly. The only significant effects 
on IL6 production areseen in culturestreated with GDNF in estrogen-deprived conditions,and in 
the cultures treated with D4A+fulvestrant+GDNF *p<0.05 (new Fig 3A).  D4A+letrozole+GDNF 
treatment did not cause a significant increase in IL6 production and has been removed from the 
analysis.We agree thatiswasconfusing to putin p values that were not significant and these have 
been removed throughoutthetextand thefigures.
 EMBO MolecularMedicine  PeerReview ProcessFile- EMM-2013-02625
 
 
© EMBO 14
9.In figure3A,theconclusion cannotbethatRetactivation causesan increasein IL6 sincethe
authorsdo notprovidesuch data.Thereisno causaldata thatbacksup such statement.Theauthors
could take advantage ofcellsin figure 2D to provide such link. 
Moreover,fromfigure2FonewouldinferthatletrozolecausesRetactivationwhilenoIL6increase
is determined in figure 3A. 
 
Reply
Weapologizeforthisstatement;wehavechanged “Retactivation”toread“ligandmediatedRet
activation…” 
 
10.Figure4E suggeststhatfulvestrantblocked E2 increased motility.However,thisobservation is
somewhatinconsistentwith figure 3A results where fluvestrantand E2 collectively lead to an 
increase in IL6 production above E2 alone. Please elaborate. Againthelackoffigure3A proper
statisticalanalysis makes the ulterior data analysis difficult.
 
Itis wellknown thatE2 induces migration (Christoforos & Gustafsson 2011 NatRev Cancer) and 
its effect likely goes through pathways and targets that induced by E2 and known to beinvolved in 
migratione.g.TFF1(Buacheetal2011Oncogene).  ThedataintheoriginalFigure4EonE2and
migration was not important for the point of our manuscript.  We consider this to be another
example of“excessdata” and theexperimenthasbeen removed from therevision.To answer the
reviewer’s question on the results shown in the originalpaper,there is an increase in IL6 in the CM 
in the D4A + fulvestrant treated cells, compared to D4A alone, but this increase is not significant 
 
11.Theauthorsshow thatBBT594 causesa reduction in pY Retlevels(Figure4H).Isthisdueto the
cellsautocrine IL6 production?  
 
Reply
ThepanelsintheFigure4havebeenchanged,theoriginal4H isnow partiallyshowninFig4B and
SupportingInformationFigS4C.
 
The Ret inhibitor BBT594 works by blocking the activity of the Ret kinase. The point of this
experimentwas to see if IL6 treatmentcould stimulate Retactivation.Asseen on the left side of
panelB,only GDNF and notIL6treatment increases P-Retlevels.Ontherightsideofthepanel,we
show that GDNF-induced Ret activation is blocked by BBT594 treatment. Basal Ret 
phosphorylation, something that we always observe in breast tumor cells, is also lowered by the
inhibitor.Thissuggeststhatthebasalphosphorylationreflectsalow levelofautocrineactivity. 
 
12.In figure5cand 5E,theuseofa Retinhibitordoesnotprovideanysignificantadvantageover
fulvestrant in tumor experimental mouse models. Thus, from the authors'data itcannotbe
concluded thatRetblockade in the contextofhormonaltherapy could be ofany advantage to 
controltumorgrowth ormetastasis.Please,rewrite the discussion accordingly orprovide data 
showing such additive or synergistic effect. A potential alternative could be the use of a hormonal 
therapy (fulvestrant) partially resistant cell line to address this additive effect. 
 
Reply
Therevieweriscorrect,intheJ110modeltheadditionofaRetinhibitorwasnotadvantageousto
eitherRetinhibitionaloneorfulvestrantinhibitionalone.Thecombinationofthetwowasbetterat
blocking metastasis than fulvestrant alone since themetastatic index was significantly lowerwith 
the combination. However, NVP-AST487alsosignificantlylowered themetastaticindex.
 EMBO MolecularMedicine  PeerReview ProcessFile- EMM-2013-02625
 
 
© EMBO 15
Basedonthiscommentaswellasthereviewer’srequesttoshow theresultswithtamoxifen(inFig
2F),wedecided to testtamoxifen in vivo in the J110 model, since it has been shown to be relatively 
tamoxifen resistant (Torres-Arzayus etal2006 Cancer Res).We did notwantto waitto generate a 
fulvestrantresistantmodelas suggested by the reviewer.As we show in the revised paper,in some 
(Supporting Information Fig S5A),butnotall(Supporting Information Fig S5C) experiments, J110 
tumors initially respond to tamoxifen for about 1 week. However, in all experiments we performed, 
by the end of treatment (3 wks) the tamoxifen-treated and the control tumors did not differ 
significantly in size or weight (Supporting Information Fig S5A-C).  The addition of the Ret
inhibitor to tamoxifen had no impact on tumor outgrowth (Supporting Information Fig S5B-C).
Although disappointing, these results confirm the results with fulvestrant, namely adding a Ret
inhibitor to an endocrine agent doesnothavean additiveorsynergisticeffecton tumoroutgrowth.
However, the addition of the data on tamoxifen strengthens the conclusion that Ret activity is
important for metastatic spread. Tamoxifen treatment alone had no effect on lung metastases since 
the number of lesions were the same as in controls (new data in Fig 5F). However, addition of the 
Ret inhibitor to tamoxifen almost completely blocked metastasis. The addition of AST487 to
fulvestrantalso caused a significantdecrease in lung metastases,similarto AST487 treatmentalone 
(new Fig 5E).
 
By following the reviewer’s suggestion and testing a resistant model we strengthened the data
showing thatRethas an importantrole in metastasis.The discussion ofthe paperhas been rewritten 
according to the new data. In the revised paper, we conclude that blocking Ret has a significant 
negativeeffecton primary tumoroutgrowth in theT47D and theJ110 models.However,in theJ110 
modelwhenRetisinhibitedincombinationwiththeendocrineagentsfulvestrantand tamoxifen,no 
additive orsynergistic effectsare seen. 
 
 
13.In page9,theauthorsdescribed theuseofreversephaseprotein arrays(RRPA)and a seriesof
data using such approach.Unfortunately,thedata isofextremelypoorquality,notstatistically
backed up and notconsistentwith theircomplementarypanels.Whilechallenging technical
endeavorsmightbe ofuse asan initialdiscovery step,there isno need to reporton technologiesand 
data thatisoutofstandards,thatdoesnotallow to build anyclaim and isverymisleading (Figure
6B and othersupplementalfigures).Depicting figure6B afterfigure6A isjustpoor.Moreover,why
the RRPA did not pick P-AKTdifferences?Iftheantibodywasnotreportedinthearray,whatwas
the rationale to look atP-AKTlevels?Whilefigure6A reportsrelevantobservationsthatmustbe
complemented with P-Stat3/StaT3 blots,figure6B isirrelevantand with allthetextand 
supplementalthatencompasses
 
Reply
WewereoverlyenthusiasticabouttheRPPAanalyses.Weapologizeforincludingwhatcanonlybe
considered as preliminary data, in the original version of the paper. To answer the reviewer’s
specific question on pAkt,we don’tknow why this difference wasnotpicked up in theRRPA,but
wouldhavetoconcludethattheantibodiesusedwerenotgoodenough.
WefollowedthesuggestionofthisreviewerandremovedalltheRRPAdatafromthebodyofthe
manuscriptandjustmentionedthetechniqueintheSupportingMaterialandMethodssection.Inthe
results we only referred to the preliminary findings thatthe ratio of pFak/Fak and pStat3/Stat3 were 
decreased in tumorsamples from theRet inhibitor-treatment group.  Based on these initial RPPA 
results,we did additionalwestern analyses using more tumor lysates in order to have enough data to 
perform quantitative analyses of the ratios of pAkt/Akt, pStat3/Stat3 and pFak/Fak. With these 
additional analyses, we now have strong data regarding the changes (or lack of changes) in the 
activity ofthese three signaling moleculesin response to the differenttreatments  (new Fig 6A and 
new Supporting Information Fig S5D, with quantifications on the right of each).   We also 
performed IHC forpStat3 and included thisdatain Fig 6B.Thisclearly showsthatRetinhibition 
lowers Stat3 activity in J110 tumor cells. 
As requested by the reviewer, the Stat3 blots have been added to the westerns and their
quantification (New Fig 6A and new Supporting Information Fig S5D).EMBO MolecularMedicine  PeerReview ProcessFile- EMM-2013-02625
 
 
© EMBO 16
 
Finally,isFAK phosphorylationfulvestrantindependent?Ifso,how dotheauthorsexplainnot
observing anyadditiveeffectin vivo between thetreatmentoffulvestrantand fulvestrant+AST487  
 
Reply
In the new Fig 6A a representative western analysis carried outwith three tumor lysates in shown on 
the left and quantification of pFAk/Fak levels from additionalwestern analyseson tumorlysatesis
shown on the right.These data show thatfulvestranttreatmentdoes notlowerthe ratio ofpFak/Fak;
only Ret inhibition had a significant effect on Fak activity. This is in accordance with the data
shown in the originalmanuscript,buttheconclusion hasbeen strengthened by including additional
tumors. 
 
Thus,weconcludethattheanti-proliferativeactivity offulvestrantisnotbased on inhibition ofthe
FAK pathway.  Whenboth inhibitorswerecombined,slightlylower pFAK levels were observed, 
however, these did not reach significance, and therewasclearly no additiveeffect at the level of
decreased pFak.
 
WealsoincludedapFakanalysisfromthetamoxifen-treated tumor lysates.  Tamoxifen alone did 
lower pFak levels, but the decrease was not significant. However, a very strong significant pFak 
decreasewasseen in tumorsfrom AST487+tamoxifen group.Sincethistreatmenthasnoteffecton 
tumor outgrowth/proliferation, but did strongly block metastasis, the resultssuggestthatin the J110 
model,Fakactivityismoreimportantformetastasisthenforproliferation.
 
14.Phospho Faklevelsshould bequantified and normalized to totalFaklevelsin Figures6A and 
7B sincein someconditionsthedownregulation is not obvious by eye. 
 
Reply
Asjustdiscussed,thishasbeendonefortherevision.All thewesternblotswerequantifiedusing
ImageJ.The results are shown as phospho-protein levelsnormalized to thetotallevelsoftheprotein,
and are expressed asratios.  For the data shown in Figure 6A,7-20 tumorsfrom 2-3 independent
experimentswere quantified.Forthe data shown in the new Supporting  Information Fig S5D,4-10 
tumors from 2 independent experiments were used.   
 
PartofFig7B showingpFaklevels in J110 cultured cells, was removed of our effort to streamline 
the presentation and now belongs to the panel A. 
 
MinorPoints
1 Figure7E,Retand P-Stat3/stat3 levelsshould beshown in thesamegel. 
 
Reply
In the originalpaper these lanes were partof the same gel.We cutsome lanes outof the original
westernandwhenpreparingthefiguresaccordingtotheinstructionsfortheauthorsofEMBO 
MolecularMedicine,weaddedawhitelinetoindicatethis.Theentirewesternisshownherefor
yourviewing(LetterFig3).
 
2.SinceAuthorsareusing varietyofcelllinesitwould beusefulto markin each figurewhich cell
line is used for every experiment. 
 
Reply
Asrequested,intherevision,weaddedthecellsusedineachexperimentdirectlyonthefigure.EMBO MolecularMedicine  PeerReview ProcessFile- EMM-2013-02625
 
 
© EMBO 17
 
 
 
Referee#2(CommentsonNovelty/ModelSystem):
 
Thisispotentiallyaninterestingpaper,demonstratingaroleforRetinbreastcancerprogression.I
am uncomfortablewith thewaythedata arepresented,someoftheeffectsbeing rathersmall.
Moreover,somestatisticalanalysesclearlyneedtoberevisited. 
 
Reply
Wehavecloselyexaminedall thestatisticalanalyses in themanuscript.Wemadechangeswhere
things were unclear and we added data from additional experiments in order to strengthen the 
statistics and the conclusions. Specific requests and our answers are detailed in the following 
section.
 
Referee#2Remarks
 
On thewhole thework iswellcontrolledandpresented,although insomecases thedataappear
rather selective and/orover-interpreted. 
 
Reply
Wewouldliketothankthereviewerforthegenerallypositivecomments.Withtherevisionwehope
that we have made a strong case to answer the reviewers comment “selective or over-interpreted 
data”.
  
A surprise, which the authors choose to gloss over, is their finding that fulvestrant treatment 
stimulates Retexpression.Since severalexperiments investigate the action ofRetin the contextof
fulvestrant treatment, this finding is important for the manuscript and need further explanation.This 
is surprising given that Ret expression is estrogen stimulated, as many workers, including this 
group,havepreviouslyreported.Moreover,anti-estrogen inhibition ofestrogen-stimulation ofRet
expression hasbeen described (e.g.Frasor etal.Cancer Res.2004). Is the fulvestranteffectonly 
observed in themodelsused here? IsRetexpression estrogen regulated in thesecells? 
 
Reply
WeapologizefornothavinggoneintomoredetailaboutthefindingthatRetlevelsincreasedafter
fulvestranttreatment.Wehavediscussed thisin moredetailin therevised paper. 
 
Toanswerthelasttwoquestions,yesRetisregulatedbyestrogeninthefourcelllines.Inaprevious
publication (Boulay et al 2008 Cancer Res) we showed that Ret levels are up-regulated by E2 
treatment of MCF7 and T47D cells (Boulay et al 2008 Cancer Res). We added the new data on 
MCF7/AroandJ110cells, showing that in response to treatmentwithD4AandE2, respectively,
both cell lines show an increase in Ret (New Supporting Information Fig S2D). Fulvestrant
treatment does increase Ret levels in MCF7, MCF7/Aro and J110 cells. In the original paper, we 
showed the results on the lasttwo celllines (Shown in Fig 3B in the originaland the revised ms).
 
Wewerealsosurprised to seethatRetprotein levelsincreased afterlong-term fulvestrant treatment 
(6 days). The reviewer correctly mentions that Frasor et al published data on Ret RNA levels in
response to E2 and fulvestrant. We thank the reviewer for drawing our attention to the paper,since 
it appears to be the first describing Ret induction in response to E2. We have added this reference to 
the revisión. That group measured transcripts that were altered after 8 and 48 hrs of E2 or EMBO MolecularMedicine  PeerReview ProcessFile- EMM-2013-02625
 
 
© EMBO 18
E2+fulvestrant exposure.  After 8 hrs, Ret RNA levels increased and this was reversed by
fulvestrant.However,aftertwo days of E2,RetRNA levelswentbackdownandtherewasafurther
drop in fluvestrant-treated cells.  Listed here are the data from Frasor et al:  
 RETfold- induction : 8 hr E2-3.54 and 48 hrE2-1.74;8hrE2+fulv - 2.48 and 48 hrE2+fulv- 1.12 
These results show thatRET responds rapidly to E2 and this is sensitive to fulvestrant treatment,
however,after2 daystheresponsesaregenerally lower.
 
ThetranscriptomeanalysisthatweperformedwasdoneonRNA from culturestreated6dayswith
D4A orD4A+fulvestrant.There were no significantchangesin RetRNA levelsin responseto these
treatments. Thus, we conclude that the increase in Ret protein observed in response to fulvestrant 
reflects post-transcriptional control of Ret levels.  In the revised paper we added anew experiment
showing directly thatthe fulvestrant-induction of Ret is mediated by IL6 in the conditioned medium 
(CM),by using the IL6 blocking antibody to block the increase.The results are in the new Fig 3D.
 
Thedataarediscussedasfollows in the Discussion:
“We present here in vivo evidence of Ret’s ER regulation, since Ret levels are decreased in 
tamoxifen-treated J110 tumors. However, the control of Ret expression appears complex since
fulvestrant treatment did not result in a decrease. Indeed, we discovered that Ret was actually 
increased in tumor cells cultured in fulvestrant. Co-treatment of these cells with an IL6 blocking 
antibody decreased Ret levels, showing that the IL6 produced in response to fulvestrant was
responsible for theeffect.Thus,we have uncovered a novelmechanism whereby IL6 controlsRet
expression.” 
 
GiventhatRetstimulatesERKphosphorylation,whatistheexplanationforlackofpErkeffect
following treatment with the Ret inhibitor NVP-AST487?
 
Reply
In cultured MCF7 and T47D cells (Boulay et al 2008 Cancer Res, Fig 2D and Supporting 
Information Fig S4A) GDNF treatmentcauses a rapid increase in pErk levels. However,J110 cells 
in culture have high basal levels of P-Erk and this is not increased in response to GDNF (not
shown).In vivo, in J110-tumors, NVP- AST487decreasesonlypAktandnotpErklevels(Fig5D 
and Fig 6A). Thissuggeststhatanotherpathway isresponsible formaintaining high pErk in these 
cells.
 
Differences from the RPPA data are not convincing (Fig 6B, C), especially given the variability 
between samples. Moreover, many of the claims regarding differences shown by western blotting 
are also not concinving. For example, Figure 6A does not convincingly show decreased 
pY576/577Fakwith AST treatment. The decreased levels may simply reflect lower Fak levels, and 
indeed total protein levels as suggested by the lower tubulin signals for AST treatment. 
 
Reply
AsdiscussedforReviewer1,weremovedtheRPPA datafrom thepaperandonlydiscussed itin the
contextofan initialsurvey ofthe NVP-AST487-treated tumors that uncovered changes in pFak/Fak 
and pStat3/Stat3 ratios,which were confirmed by western analysesand IHC forpStat3. 
 
As suggestedby this reviewer,wehaveperformeda larger analysis using more tumor lysates on 
additionalwesternsto measure the levelsofpFak,totalFak,pStat3,totalStat3,pAktand totalAkt.
Forthisweusedlysatesfrom 7-20 tumorsthatwereharvested in 2-3 independentexperiments. We
show a typical western analysis in the new Fig. 6A, left side, and the quantification of all the 
analyseson the rightside.The data on tamoxifen are in the new Supporting Information Fig S5D. EMBO MolecularMedicine  PeerReview ProcessFile- EMM-2013-02625
 
 
© EMBO 19
 
Byperformingthequantificationonadditionalsamples,wehavestrengthened our conclusion that 
the activity/phosphorylation of Fak is lower in tumors from AST487-treated mice. Concerning 
Stat3, quantification of all the data shows that Ret inhibition alone or in combination with
fulvestrant(Fig 6A)ortamoxifen (Supporting Information Fig S5D)significantly causesadecrease
in pY705Stat3/Stat3 levels. To strengthen the data on pStat3, we also performed IHC on tumor 
sections from control and NVP-AST487-treatment groups. The IHC was quantified and clearly 
shows a decrease in pY705Stat3 levelsin responseto Retinhibition  
 
SimilarconcernsemergeforFigure7E,wherelowerpY705Stat3 in shRetmaysimplybea 
reflection oflower Stat3 levels.
 
Reply
ThereviewerisreferringtopY705Stat3levelsintheshRetMCF7cells(oldFig7E now inFig7D).
In shRet1 KD MCF7 cells, IL6-induced pY705Stat3 levels were not significantly induced in 
comparison to the induction observed in shLacZ controlcells.Thisisnow indicated in the revised 
Fig7D.
 
Howmany independent experimentswere carried out for these types of studies? Given the small
differencesobserved in somecases,coupled with differencesin totallevelsofthesignaling protein 
or indeed apparent differences in total protein amounts loaded on thegel, the results ofmultiple 
experiments,with an attemptatquantification,isnecessary. 
 
Reply
Asrequestedbythereviewerwehaveperformedquantificationsofadditionalwesternanalyseson
the signaling proteins that we have studied: Fak, Stat3 and Akt.  The phospho-protein/protein ratios 
werequantifiedusingImageJ.Theanalysiswascarriedouton7-20 independent tumorsfrom 2-3 
independent experiments for the experiments shown in Fig 6 and 4-10 tumorsfrom 2 independent
experimentsforSupporting Information Fig S5. We thank the reviewerforthese suggestionssince 
the data are stronger, thereby strengthening the conclusions.
 
Also,itisnotclearhow thestatisticalanalyseswerecarriedoutinsomecases.InFigure2B.,the
errorbars(s.e.m)clearly overlap forJ110 and do notlookasiftheyaresignificantlydifferentwith 
p<0.05.
 
Reply
All transwell assaysweredone induplicatewells and inat least3 independentexperiments.The
datashown in Fig 2B arefrom 4 independentexperimentsand when analyzing them by ttest there is 
a significantdifference.The raw data are shown below foryourviewing.(LetterFig4).
 
Similarly, it is difficult to believe thatFigure4E E2+Fulvestrant,compared with E2+Fulvestrant
+GDNFarestatisticallydifferent (thebarsshow means)andcertainlydonotappear tobemore
different(p<0.001)than thelatterisfrom E2/Ful/GDNF/BBT594,whichisp<0.005.
 
Reply
We apologize for this since there was a mistake in the labeling of the figure. The line with the
double** starsshould havebeen drawn from thebasal.
In the revision of the paper,we removed the data thatwere shown in the original Fig 7E based on 
the comments of Reviewer 1 as well as the recommendations of all the reviewers that we EMBO MolecularMedicine  PeerReview ProcessFile- EMM-2013-02625
 
 
© EMBO 20
concentrate on the majorpointsand remove data thatisoutside ofthe focusofthe paper.From point
10 ofReviewer1 “Forclarity weremoved theresultsshowing E2’seffectson migration since thisis
notthemajorfocusofthepaper.”
 
Figure6C … 
 
Reply
Thepresentationofthestatisticsinthesepanelswasnotclearandsome*werenotincluded,weare
sorry for this.  We performed the analysis using the Mann-Whitney test and the data are now
correctly presented.Fig 6C hasbeen moved to Fig 8B in the revision. 
 
Thedatashow thattheonlysignificantdifferencesinthetreatedtumorsareinthelevelofRetRNA,
which is decreased by the Ret inhibitor alone, or combined with fulvestrant.   In the original
manuscriptwediscussedtheeffectoffulvestrantonIL6RNAlevelsasbeing‘significantlyhigher”.
We realize that this was not properly worded since there is a trend for more IL6, but this is not 
significant.Thus,in the revision,reworded the discussion:
“ However, in endocrine- treated J110 tumors, there was no consistent increase in IL6 RNA, 
although there wasa trend in the fulvestrantgroup (Fig 8B)”. 
 
…andFigure7F(controlDMSOversus GDNF+DMSO,compared with GDNF+DMSO versus 
GDNF+INCB18424).
 
Reply
In the revised version this is now Figure 7E and the statisticalanalysis was rechecked.Both GDNF 
and IL6 significantly induce migration and the Jak1/2 inhibitor(INCB18424)significantly decreases 
GDNFandIL6-induced migration. 
 
Theseissuesalsoraise thequestionas towhetherreplicatesaretechnicalreplicates(i.e.doneas
replicates in the same experiment)or representtruly independentexperiment.
 
Reply
Allthetranswellassayswere done in duplicateswellsand atleast3 independentexperimentswere 
performed foreach analysis.In theFigurelegendsoftherevised version ofthepaper,weindicate
the number of independent experiments or replicates (technical replicates) that were performed for 
each particularexperiment.
 
 
 
Referee#3(CommentsonNovelty/ModelSystem): 
 
A highqualitymanuscriptintermsofnoveltyandimportance.Ithinkthisshouldbepublished.
However,itlookslikeithasbeenhastilyputtogetherandneedssomepruning,somesensible
rewriting and tightediting.Ihave putclarity as medium because ofthecurrentqualityofthe
presentation and writing.No reason whythiscan'tbesubstantiallyimproved in a rewrite 
 
Reply
Weapologizethatthepaperwasdifficulttoread.Wehaveremoveddatathatarenotrelevantforthe
majorpointsthatwewantto convey. By adding new data on tamoxifen, as suggested by Reviewer EMBO MolecularMedicine  PeerReview ProcessFile- EMM-2013-02625
 
 
© EMBO 21
1,thisallowsusto makeastrongercasethatblocking Rethasavery significanteffecton metastatic
spread.
 
Referee#3(GeneralRemarks): 
 
Thecomplicatedaspectofthismanuscriptarethat(a)in addition to theabove,a numberofother
data areincluded thatdon'tfittogetherparticularlywell,(b)themanuscriptsseemshastilyput
together so is not always the easiest read and contains quite a few errors, and (c) some of the data 
needssomefurtherexplanation.Ithinktheauthorscan reasonablyaddressalltheseissues. 
 
Reply
Wethankthereviewerforthepositivecommentsandhopethattherevisionismuchclearer.
 
In detail
(a) are allthe data required? 
1:Atthebeginning of the manuscript, the authors explore the efficacy of using both fulvestrant, an 
ER antagonistthatpromotesER degradation,andanaromataseinhibitorletrozolethatblocks
estrogen (E2)biosynthesis.Data are presented forthe effectsofletrozole in Fig 2F and 3A,and 
letrozole was used in part of the microarray analysis, but the effects of letrozole are not taken 
further in the manuscript. Most importantly, despite what is stated in the manuscript (p6) exposure 
ofthecellsto letrozoledid notincrease levels ofIL6 in Fig.3A.Overall,the evidence thatthis 
mechanism ofincreasingIL6productionfollowingaromataseinhibitortreatmentisweak.The
authorseitherneed to demonstratemoreconvincinglythattheiroverallmechanismsofan IL6:RET 
feed-forward loop is relevant to aromatase inhibitor treated breast cancer cells or remove the 
aromataseinhibitorpartofthemanuscript. 
 
Reply
Weagreethat theeffectsof letrozolearenotasstrikingas thoseoffulvestrant, inparticularwith
respect to IL6.Thuswehaveremoved all thediscussion on letrozolegenetargetsfrom thepaper,
the tables, and also the ELISA analysis on IL6 in the CM of letrozole treated MCF7/Aro cells. The 
microarray data will still be available at the GEO site for interested scientists.  As Reviewer 1 
requested,we added tamoxifen to the analysis of MCF7/Aro cells and could show thataddition of 
GDNF to tamoxifen also reverses its anti-proliferative effects.  Thus, the new Fig 2F concisely 
shows thataddition ofGDNF to the three different endocrine agents has a significant effect on their 
anti-proliferativeeffects.
 
2:Iam also notconvinced thatFigure1 addsmuch to thismanuscript.Thenumberoftumors
examined in smalland isdominated by ER- tumors when all of this manuscriptisaboutendocrine
therapy and ER+ tumors. 
 
Reply
AsdiscussedforReviewer1,werealizethattheTMA isdominatedbyER- patients;pleaseseeour
explanation above asto why thismightbe the case.We decided to keep the TMA data in Figure 1,
however, we have removed the Kaplan-Meier (KM) analysis on the break-down of Ret levels in 
patients stratified by ER status and by sub-type status. This is now presented in Supporting 
Information Fig S1B-C. Itisouropinionthattheseresultsareinteresting in general for the breast 
cancer field.We hope thatby showing data on differentbreastcancersub-types, the field will be 
spurred on to examine Retas a potential target in selected sub-types. Accordingly, we have toned 
down ourdiscussion oftheTMA,movedthebreak-down by ER statusto thesupplementand have
notstressed theseresultsin thepaper. 
 
(b) clarity ofthe manuscript/quality ofthe data 
 
1:OneaspectthatIfound confusing throughoutthismanuscriptwasthetreatmentoftheMCF7/Aro EMBO MolecularMedicine  PeerReview ProcessFile- EMM-2013-02625
 
 
© EMBO 22
cells.Ithink thatthe authorshave treated these cellswith androstenedione (delta4A)butforreasons
I cannotfathom they also use the term E2:delta4A suggesting thatthey are adding estrogen + 
androstenedione,and then theysay(page5)that"....reversed the proliferative effectsofdelta4A 
(E2 willbe used throughoutthe text).Why? Androstenedione is notE2.Itwould be much better to 
usetheterm delta4A throughoutincluding on thefigures.Whatmakesthisparticularlyconfusing is
that by Figure 4,the authorsare using MCF7 cellsand treating with E2.In thiscase,Iassume that
they are indeed adding estrogen and not androstenedione.
 
Reply
Weareverysorryforthisconfusionthatwasmentionedbytheotherreviewersaswell.D4A versus
estrogen nomenclature hasbeen clarified throughoutthe text.Forstimulation ofMCF7/Aro cellswe 
always used D4A, while the MCF7, T47D and J110 cells were treated with 17b-estradiol (E2).
 
2:Asstated above,on page6 theauthorssaythatexposureto letrozoleincreased IL6 levels(fig.
3A).Thisdoesn'tappearto bethecasefrom theirdata. 
 
Reply
Weagreewiththisconclusion;theELISAdataontheeffectsofletrozoleonIL6productionwere
notsignificantand havebeen removed from therevision.
 
3:Therearea largenumberoftypographical/formatting errorsthroughoutthetext.(i)Many
references are notin the reference liste.g.Balkwiland Mantovani,2001 (p6),Ellis etal.,2006,
OsbornandSchiffetal.,2011,Johnstonetal.,2009 (p11)aremissing.Maybemore? Also,Balkwil
is mispelt - it is Balkwill. (ii) lots of spelling mistakes 
 
Reply
Wehavegonethroughthemanuscripttomakesurethatallthereferencesarecorrectandthatthere
are no spelling errors.
 
4:page7,3rd paragraph.Theauthorshavenotdemonstrated (asfarasIcan makeout)that
fulvestrant + GDNF stimulate high levels of autocrine IL6 production in MCF7 cells. The have 
demonstrated thatthisisthecasein MCF7/aro cellsin thepresenceofdelta4A (atleastIthink E2 
meansdelta4AinFig.3A)
 
Reply
Wearesorryfortheconfusionwiththecelllines.IntherevisedFigure3Aweshowthattreatment
withD4A+fulvestrant+GDNFsignificantlystimulatesIL6productioninMCF7/Arocells.Forthe
revision,we also added ELISA data carried outwith MCF7 cells (Supporting Information Fig S2B).
E2+Fulvestrant+GDNFtreatmentalsostimulatesIL6production,although the effects are not 
significant.
 
5: the quality/look of the data not always optimal. Many of the western blots have gels where I
assumesomelaneshavebeen removed.Thereisnothing wrong with that,butitshould beclearly
stated thatthese blots were taken from the same gelsand the same exposures.The data would also 
look better if the blots were lined up and molecular size markers are needed. The authors aren't 
doing justiceto theirdata 
 
Reply
We prepared all the Figures according to the instructions for the authors of EMBO Molecular 
Medicine. Awhitelinedoesmeanthatsomelaneswereremoved,butthedatacomefromthesameEMBO MolecularMedicine  PeerReview ProcessFile- EMM-2013-02625
 
 
© EMBO 23
geland theexposuretimeforthewestern wasthesame. A black borderindicatesthatallthelanes
inside belong to the same gel.Asrequested by Reviewer1,we have provided the entire western blot
ofan example,in thiscaseFig 7D,so thatitisobviousthatthewhitelinerepresentslanesthatwere
removed.The molecular size markers were added to each western blot.
 
(c) data thatneeds further explanations 
1:Figure1B&C,theauthorsshould stateclearlyin thelegend ormethodsthestatisticalanalysis
used to calculatethep values(notjustprovidea reference).In addition,in Figure1B,given that
there are only two groups compared, a hazard ratio should be given.
 
Reply
We have made these changes and discussed this in the reply to Reviewer 1. To answer this
reviewer’s specific questions: in the revision, the p values for the data in Fig. 1B and the new 
Supporting information Fig S1B-C were calculated using the Cox regression analysis. We have
specified this in the revised Methods section.In the originalmanuscriptthe p value was calculated 
using thelog-rank test,butas requested we have changed this.Hazardratios were also added to Fig 
1B and to thenew Supporting information Fig S1B-C,asrequested.
 
2:Theauthors'statein theintroduction thattheyhavepreviouslydemonstrated thatRET isan ER 
target gene (Boulay et al., 2008) - page3.In Fig.2F theauthorsdemonstratethatfulvestrant
efficiently resultsin ER degradation butin Fig.2B they demonstrate thatfulvestranttreatmentof
MCF7/AroorJ110cellsresultsincreasedRETexpression.Somediscussionisrequiredtosquare
these data. 
 
Reply
Reviewer 2 also asked about these results. We have copied part of the answer below.  
 
WewerealsosurprisedtoseethatRetproteinlevelsincreasedafterlong-term fulvestrant treatment 
(6 days).TheFrasoretalpapermeasuredtranscriptsthatwerealtered  after8 and 48 hrsofE2 or
E2+fulvestrant exposure.  After 8 hrs, Ret RNA levels increased and this was reversed by
fulvestrant.  However,after two days of E2,  RetRNA levels wentback down;there was a slight
drop in fluvestranttreated cells.Listed here isthe data from Frasoretal: 
 RETfold- induction : 8 hr E2-3.54 and 48 hrE2-1.74;8hrE2+fulv - 2.48 and 48 hrE2+fulv- 1.12 
These results show thatRET responds rapidly toE2and this is sensitive to fulvestrant treatment,
however,after2 daystheresponsesaregenerally lower.
 
The transcriptome analysis was done on RNA from cultures treated 6 days with D4A or
D4A+fulvestrant. There were no significant changes in Ret RNA levels in response to these
treatments. Thus, we conclude that the increase in Ret protein observed in response to fulvestrant 
reflects post-transcriptional control of Ret levels. In the revised paper we added a new experiment
showing directly that the fulvestrant-induction of Ret is mediated by IL6 in the CM, by using the 
IL6 blocking antibody to block the increase.The results are in the new Fig 3D.
 
3:p13 - the authors say the fulvestrant treatment doesnotreducelevelsofER phosphorylation 
(SFig.5D.The data presented is ofpoor quality.Itlooks as ifthe Ser118-ER blotdoesn'tmatchthe
ER blot- certainly than cannothave been run in parallel.No conclusionscan be drawn from the 
data aspresented. 
 
Reply
WeconsistentlyobservedthatfulvestranttreatmentreducestotalERlevels,buttheremainingERis
phosphorylated on Ser118.   Weagreewith the reviewer that the quality of the blot is not good,EMBO MolecularMedicine  PeerReview ProcessFile- EMM-2013-02625
 
 
© EMBO 24
probably becauseofthelow ER levels. Wehaveremoved the  pER analysesfrom the paper,which 
is in line with streamlining the data and concentrating on the important message.  
 
4:TheELISA analysis shows thatconditioned medium ofMCF7/Aro cellscan contain up to ~13 
pg/mlof IL-6 when cultured in Fulvestrant+E2(delta4A??)+GDNF. (a) What is the evidence that 
the IL6 upregulation is not just a stress response induced by concomitant administration of these 
drugs? (b)whywasa concentration ofIL6 3-log higher used for subsequent experiments? 
 
Reply
(a) Itis hard to answer the question of whether or not concomitant administration of the drugs 
(D4A,fulvestrant) plus GDNF causes a stress response which leads to upregulation of IL6;we did 
notaddressthisissuein ourwork.However,webelievethattheIL6-Retfeed-forward loop thatwe 
uncovered isinteresting and should bestudied in moredetailin thefuture- to answer questions like 
this. 
 
Ourdatasuggest thatIL6levelsmightbesubject tomultiple layersofregulation.GDNF-induced 
Retactivation inconditions ofhormone-deprivation doesnotchange the levelmuch compared to 
hormone-deprivation alone(Supporting Information Fig 3B),whilethereisasignificantincreasein 
IL6 protein in the CM of the cells treated this way (Fig 3A),suggesting thatIL6 mightbesubjectto 
post-transcriptional regulation.  IL6 transcription is known to be negatively regulated by ER, and in 
response to D4A, the levels are very low (Supporting Information Fig 3B).  Fulvestrant alone or 
together with GDNF leads to an increase in IL6 RNA, which might reflect loss of the negative
effectsofD4A on IL6 transcription pluspotentially an effectofRetactivation.  Overall,ifthisdoes
reflect a stress response, it would seem to be something special for IL6 since the other 
inflammation-related targets thatcame up in the transcriptome analysis,and thatwe verified atthe 
RNA level,arenotasstronglyregulatedbyfulvestrantorGDNFasisIL6. 
  
(b) Itis true thatthe concentration of IL6 we used when adding itexogenously is much higher 
than what we measured in the CM.  We used 100 ng/ml in our experiments based the concentrations 
routinely used in the literature (10-100ng/ml).When studying acuteresponsesto addition ofaligand 
like IL6, it is fairly standard to use relatively high levels in order to be able to reliably measure 
increases in, e.g., pTyr levels on gp130 or Stat3 phosphorylation. 
 
LetterFigure1
 
 
 
 
 
 
 
 
  
Timeafter diagnosis (years) 
Ov
er
al
l s
ur
vi
va
l 
LowRet 
(n=23) 
High Ret 
(n=66) 
LowRet (n=23)
High Ret (n=66) 
Me
ta
st
as
is
-fr
ee
s
ur
vi
va
l 
p=0.0476
HR = 1.95 (95% CI:1.02-3.74)
No.atrisk 
LowRet
High Ret 
20
45
19
32
19
21
13
17
12
16
9 
14
2 
5 
23
66
HR = 2.12 (95% CI:1.01-4.44)
No.atrisk 
LowRet
High Ret 
19
37
19
24
15
17
11
15
11
14
9 
12
2 
5 
23
66
p=0.0438EMBO MolecularMedicine  PeerReview ProcessFile- EMM-2013-02625
 
 
© EMBO 25
LetterFigure2
 
 
 
 
 
 
 
 
 
 
 
 
 
LetterFigure4
                                                        Cells/fieldforindependentexperiments 
 
1 2 3 4 
 
Control 13,5 44,3 55,0 196,8 
GDNF 34,5 60,5 106,4 252,0 
 
 
LetterFigureLegends
Letter Figure 1. Kaplan-Meier analyses of the metastasis–free survival and overall survival.
PatientswithahighRetscore(HighRet,n=66)haveasignificantlyshortermetastasis-free survival
and overallsurvivalrate compared to the low Retscore (Low Ret,n=23).Thelighterblackandred
curves in dashed linesrepresent the 95% confidence intervals to the High Retcurve (red)and the 
Low Retcurve(black).Hazardratios(HR)pluscorresponding95% confidenceintervals(95%-CI)
and p-values,aswellasthenumberofpatientsateach timepoint(No.atrisk)aredepicted. 
LetterFigure2.Retexpressionlevelsinapanelof26differenttriplenegative(TN)humanbreast
cancercelllinesusing gene expression microarray (Lehmann etal,JCI,2011).
LetterFigure4.TablewiththeoriginaldatafortheanalysisofJ110migrationshowedintheright
panelofFigure2B.ChemotacticresponseofJ110 cellsto GDNF wasmeasured in transwellassays.
Lowerwellscontained0.5% FBS alone (Control)orsupplemented with GDNF (10ng/ml).Migrated 
cells were fixed, stained and counted. The migrated cell number was determined by counting 4 
fields of duplicate wells in 4 independentexperiments (labeled 1-4).*p (Control-GDNF)=0.0378
calculated by two-tailed paired t test using GraphPad Prism.
 
 
 
2nd EditorialDecision 17 June 2013
Pleasefindenclosedthefinalreportsonyourmanuscript.Wearepleasedtoinform youthatyour
manuscriptisacceptedforpublicationandisnowbeingsenttoourpublishertobeincludedinthe
nextavailableissueofEMBO MolecularMedicine.
 
Congratulationson yourinteresting work,EMBO MolecularMedicine  PeerReview ProcessFile- EMM-2013-02625
 
 
© EMBO 26
 
***** Reviewer'scomments***** 
 
Referee#1:
 
Theauthorshavemadeanimportantefforttostreamlinethemanuscript,eliminatesuperfluousdata
and improve thatcentralto theirclaims.In particular,the addition of tamoxifen in figure 5 and 6 
positively impacted on theresults,thestatisticalsignificanceand theadequacy ofthemodel. 
 
Overall,theauthorshaveaddressedmostofmyconcerns.Inparticularthoserelatedtostatistical
issues, patients data, letrozole results and other inconsistencies throughout. Moreover, they have 
provided reasonableargumentsto thoseconcernsnotadressed with experimentaldata. 
 
Theonlyminorcomment,wouldbetheabsenceofaTriplenegativebreastcancercelllineto
generalize the mechanism. This, in the current form of the manuscript, might have been relevant 
provided thegeneralization theauthorsdo based on figure1.However,atthisstageifno further
round of revision is allowed,this concern should notpreclude the authorsfrom publishing the
findings strongly supported which mightbe relevantto the audience. 
 
 
 
Referee#2:
 
I believe thatthe authors have sufficiently addressed the concerns of this reviewer to allacceptance 
ofahighly interesting study 
 
 
 
Referee #3 (Commentson Novelty/ModelSystem): 
 
Theoriginalmanuscriptdescribedaseriesofnovelandinterestingfindingsbutwasseriously
marredbypoorandoftenconfusingpresentation,toomuchirrelevantdata,andlackofadequate
explanation forsome ofthefindings.
 
In this revised manuscriptthe authors have done a good job in getting this manuscriptinto better 
shape,removing some ofthe superfluous data (and thus clarifying theirmessages)and inserted some 
key new datato strengthen theirfindings.
 
Referee#3(GeneralRemarks):
 
A muchimprovedmanuscript.
 
 
